# Supplementary material for: Human Retrotransposons and the Global Shutdown of Homeostatic Innate Immunity by Oncolytic Parvovirus H-1PV in Pancreatic Cancer
Source: Viruses. 2021 May 28;13(6):1019. doi: 10.3390/v13061019 (PMC8228339; doi:10.3390/v13061019)
Supplement: Supplementary file 1 [file viruses-13-01019-s001.zip]

Archive with 1 entries (1 files):
- viruses-1206357-supplementary.pdf
